# Supplementary material for: Comparison of approaches for source attribution of ESBL-producing Escherichia coli in Germany
Source: PLoS One. 2022 Jul 15;17(7):e0271317. doi: 10.1371/journal.pone.0271317 (PMC9286285; doi:10.1371/journal.pone.0271317)
Supplement: S1 File — The data about subtypes present in both human cases and sources in this excel workbook were used in the source attribution model. (XLSX) [file pone.0271317.s003.xlsx]

## Sheet: Set A1
Type	Cases	Chicken	Dog	Horse	Cattle	Pig
15.2.neg	1	0	0	0	0	0
2.neg.neg	1	0	0	4	8	0
32.neg.neg	1	0	0	0	0	0
55.neg.1	1	0	0	0	0	0
9.neg.1	1	0	0	1	0	1
neg.12.1	2	3	0	0	1	2
neg.12.neg	3	5	0	0	0	1
3.neg.neg	5	0	0	0	0	0
neg.neg.52	5	13	0	0	0	6
3.neg.1	6	0	0	0	0	0
27.neg.neg	8	0	0	0	0	0
14.neg.1	12	0	1	0	2	0
1.neg.1	14	1	8	17	10	16
14.neg.neg	19	0	0	0	16	5
1.neg.neg	38	18	3	14	102	109
15.neg.neg	40	3	11	9	39	12
15.neg.1	56	0	5	21	5	0
neg.neg.20	0	2	0	0	0	0
neg.neg.52c	0	3	0	0	0	2
neg.2a.1	0	5	0	0	0	0
15.neg.190	0	0	1	0	0	0
79.neg.1	0	0	0	1	0	1
97.neg.1	0	0	0	3	0	0
2.neg.1	0	0	0	11	0	0
1.neg.135	0	0	0	0	0	1
9.neg.neg	0	0	0	0	0	1
24.neg.1	0	0	0	0	0	2
24.neg.neg	0	0	0	0	0	5

## Sheet: Set A2
Type	Cases	Chicken	Dog	Horse	Cattle	Pig
14.neg.neg.B1	1	0	0	0	2	0
15.2.neg.A	1	0	0	0	0	0
15.neg.1.B1	1	0	3	13	5	0
2.neg.neg.A	1	0	0	1	6	0
3.neg.1.A	1	0	0	0	0	0
3.neg.neg.A	1	0	0	0	0	0
3.neg.neg.B2	1	0	0	0	0	0
32.neg.neg.A	1	0	0	0	0	0
55.neg.1.B2	1	0	0	0	0	0
9.neg.1.D	1	0	0	0	0	0
neg.12.1.A	1	1	0	0	0	0
neg.12.1.D	1	2	0	0	0	1
neg.12.neg.D	1	3	0	0	0	1
neg.neg.52.B1	1	1	0	0	0	4
neg.neg.52.D	1	4	0	0	0	0
1.neg.1.B2	2	0	0	2	1	0
14.neg.neg.B2	2	0	0	0	0	0
neg.12.neg.B1	2	1	0	0	0	0
1.neg.1.B1	3	0	5	12	1	5
1.neg.neg.B2	3	3	0	0	1	2
14.neg.neg.A	3	0	0	0	14	4
15.neg.neg.B1	3	1	8	7	7	2
3.neg.neg.D	3	0	0	0	0	0
neg.neg.52.A	3	8	0	0	0	2
1.neg.1.D	4	0	3	2	4	1
1.neg.neg.B1	4	6	2	10	49	39
14.neg.1.A	4	0	0	0	2	0
1.neg.1.A	5	1	0	1	4	10
3.neg.1.D	5	0	0	0	0	0
15.neg.neg.B2	6	0	1	0	0	0
15.neg.1.B2	7	0	0	0	0	0
14.neg.1.D	8	0	1	0	0	0
27.neg.neg.B2	8	0	0	0	0	0
15.neg.neg.D	10	0	2	1	3	0
1.neg.neg.D	12	3	1	0	22	6
14.neg.neg.D	13	0	0	0	0	1
1.neg.neg.A	19	6	0	4	30	62
15.neg.1.D	21	0	1	7	0	0
15.neg.neg.A	21	2	0	1	29	10
15.neg.1.A	27	0	1	1	0	0
neg.12.neg.A	0	1	0	0	0	0
neg.2a.1.D	0	1	0	0	0	0
neg.neg.20.B1	0	1	0	0	0	0
neg.neg.20.D	0	1	0	0	0	0
neg.neg.52c.A	0	1	0	0	0	0
neg.neg.52c.B1	0	2	0	0	0	2
neg.2a.1.B1	0	4	0	0	0	0
15.neg.190.B1	0	0	1	0	0	0
2.neg.1.D	0	0	0	1	0	0
2.neg.neg.D	0	0	0	1	2	0
79.neg.1.B1	0	0	0	1	0	0
9.neg.1.B1	0	0	0	1	0	0
97.neg.1.A	0	0	0	1	0	0
2.neg.1.A	0	0	0	2	0	0
2.neg.neg.B1	0	0	0	2	0	0
97.neg.1.B1	0	0	0	2	0	0
2.neg.1.B1	0	0	0	8	0	0
neg.12.1.B1	0	0	0	0	1	1
1.neg.135.B2	0	0	0	0	0	1
79.neg.1.A	0	0	0	0	0	1
9.neg.1.A	0	0	0	0	0	1
9.neg.neg.B1	0	0	0	0	0	1
24.neg.1.A	0	0	0	0	0	2
24.neg.neg.A	0	0	0	0	0	5

## Sheet: Set A3
Type	Cases	Chicken	Dog	Horse	Cattle	Pig
1.neg.1.B1.SSSS	1	0	0	0	0	3
1.neg.1.B2.SRSS	1	0	0	0	0	0
1.neg.1.B2.SSSS	1	0	0	0	0	0
1.neg.1.D.RRSR	1	0	3	0	2	0
1.neg.1.D.RSRS	1	0	0	0	0	0
1.neg.neg.A.RSSR	1	0	0	2	3	3
1.neg.neg.A.SSSR	1	0	0	0	1	2
1.neg.neg.B1.RSSR	1	0	0	6	1	0
1.neg.neg.D.RSRS	1	0	0	0	0	0
14.neg.1.D.RSRS	1	0	0	0	0	0
14.neg.neg.A.RRSS	1	0	0	0	0	1
14.neg.neg.B1.SSSS	1	0	0	0	1	0
14.neg.neg.B2.SRSS	1	0	0	0	0	0
14.neg.neg.B2.SSSS	1	0	0	0	0	0
14.neg.neg.D.RRSR	1	0	0	0	0	0
14.neg.neg.D.SRSS	1	0	0	0	0	0
14.neg.neg.D.SSSR	1	0	0	0	0	0
15.2.neg.A.SSSS	1	0	0	0	0	0
15.neg.1.A.RRSR	1	0	1	0	0	0
15.neg.1.A.RRSS	1	0	0	1	0	0
15.neg.1.A.SRRR	1	0	0	0	0	0
15.neg.1.A.SSRS	1	0	0	0	0	0
15.neg.1.A.SSSR	1	0	0	0	0	0
15.neg.1.B1.SSSS	1	0	0	0	0	0
15.neg.1.B2.RSSS	1	0	0	0	0	0
15.neg.1.B2.SRSS	1	0	0	0	0	0
15.neg.1.B2.SSSR	1	0	0	0	0	0
15.neg.1.D.RRSS	1	0	1	0	0	0
15.neg.1.D.RSSS	1	0	0	0	0	0
15.neg.neg.A.RRRR	1	0	0	0	0	0
15.neg.neg.A.RRSR	1	2	0	0	15	3
15.neg.neg.A.RSSR	1	0	0	0	1	0
15.neg.neg.A.SRRR	1	0	0	0	0	0
15.neg.neg.A.SSRS	1	0	0	0	0	0
15.neg.neg.A.SSSR	1	0	0	0	0	0
15.neg.neg.D.RRSR	1	0	0	0	0	0
15.neg.neg.D.RRSS	1	0	1	0	1	0
15.neg.neg.D.SSSR	1	0	0	0	0	0
2.neg.neg.A.SSSR	1	0	0	0	0	0
27.neg.neg.B2.SSSS	1	0	0	0	0	0
3.neg.1.A.SRSS	1	0	0	0	0	0
3.neg.1.D.SSSR	1	0	0	0	0	0
3.neg.neg.A.SSSS	1	0	0	0	0	0
3.neg.neg.B2.SRSR	1	0	0	0	0	0
3.neg.neg.D.RSSR	1	0	0	0	0	0
3.neg.neg.D.RSSS	1	0	0	0	0	0
3.neg.neg.D.SSSR	1	0	0	0	0	0
32.neg.neg.A.SRSS	1	0	0	0	0	0
55.neg.1.B2.SSSS	1	0	0	0	0	0
9.neg.1.D.SSSS	1	0	0	0	0	0
neg.12.1.A.SRSS	1	0	0	0	0	0
neg.12.1.D.SRSS	1	1	0	0	0	0
neg.12.neg.B1.RSSS	1	0	0	0	0	0
neg.12.neg.B1.SSSS	1	1	0	0	0	0
neg.12.neg.D.SSSS	1	2	0	0	0	1
neg.neg.52.A.SRSS	1	0	0	0	0	0
neg.neg.52.B1.SSSS	1	1	0	0	0	4
neg.neg.52.D.SSSR	1	0	0	0	0	0
1.neg.1.B1.RSSR	2	0	0	4	0	0
1.neg.1.D.SSSS	2	0	0	0	1	1
1.neg.neg.D.RSSS	2	0	1	0	2	0
14.neg.1.A.RRSR	2	0	0	0	2	0
14.neg.1.A.SSSS	2	0	0	0	0	0
14.neg.1.D.RSSS	2	0	0	0	0	0
14.neg.neg.A.SSSS	2	0	0	0	1	0
14.neg.neg.D.RSSS	2	0	0	0	0	0
15.neg.1.B2.SRSR	2	0	0	0	0	0
15.neg.1.B2.SSSS	2	0	0	0	0	0
15.neg.neg.A.RSSS	2	0	0	1	0	0
15.neg.neg.D.SRSS	2	0	0	0	0	0
15.neg.neg.D.SSSS	2	0	0	0	1	0
3.neg.1.D.SRSS	2	0	0	0	0	0
3.neg.1.D.SSSS	2	0	0	0	0	0
neg.neg.52.A.SSSS	2	8	0	0	0	0
1.neg.neg.A.SRSS	3	2	0	0	0	3
1.neg.neg.B1.SSSS	3	6	0	1	23	27
1.neg.neg.B2.SSSS	3	3	0	0	1	1
14.neg.neg.D.RSSR	3	0	0	0	0	0
15.neg.1.A.RSSR	3	0	0	0	0	0
15.neg.1.D.SRSS	3	0	0	0	0	0
15.neg.neg.A.SRSR	3	0	0	0	0	1
15.neg.neg.B1.SSSS	3	0	0	1	2	0
15.neg.neg.B2.SRSR	3	0	0	0	0	0
15.neg.neg.B2.SRSS	3	0	0	0	0	0
15.neg.neg.D.SRSR	3	0	0	0	1	0
15.neg.1.D.SRSR	4	0	0	0	0	0
1.neg.1.A.SSSS	5	1	0	0	2	5
14.neg.1.D.SSSS	5	0	0	0	0	0
14.neg.neg.D.SSSS	5	0	0	0	0	1
15.neg.1.D.SSSS	5	0	0	0	0	0
15.neg.neg.A.SRSS	5	0	0	0	7	6
15.neg.neg.A.SSSS	5	0	0	0	1	0
15.neg.1.A.SRSS	6	0	0	0	0	0
15.neg.1.A.SSSS	6	0	0	0	0	0
15.neg.1.A.SRSR	7	0	0	0	0	0
15.neg.1.D.SSSR	7	0	0	0	0	0
27.neg.neg.B2.SRSS	7	0	0	0	0	0
1.neg.neg.D.SSSS	9	3	0	0	10	6
1.neg.neg.A.SSSS	14	4	0	0	15	47
15.neg.neg.B1.RRSR	0	1	2	2	2	0
neg.12.1.A.RSSS	0	1	0	0	0	0
neg.12.1.D.RSSS	0	1	0	0	0	1
neg.12.neg.A.RSSS	0	1	0	0	0	0
neg.12.neg.D.RSSS	0	1	0	0	0	0
neg.2a.1.D.SRSS	0	1	0	0	0	0
neg.neg.20.B1.SRSR	0	1	0	0	0	0
neg.neg.20.D.SRSS	0	1	0	0	0	0
neg.neg.52c.A.SSSS	0	1	0	0	0	0
neg.neg.52c.B1.SSSS	0	2	0	0	0	2
neg.2a.1.B1.RSSS	0	4	0	0	0	0
neg.neg.52.D.SRSS	0	4	0	0	0	0
1.neg.1.B1.RRSR	0	0	1	1	0	0
1.neg.neg.B1.RRSS	0	0	1	0	3	2
1.neg.neg.B1.RSSS	0	0	1	3	10	4
14.neg.1.D.RRRS	0	0	1	0	0	0
15.neg.1.B1.RRSS	0	0	1	3	0	0
15.neg.190.B1.RRSR	0	0	1	0	0	0
15.neg.neg.B1.RRRR	0	0	1	0	0	0
15.neg.neg.B1.SRSS	0	0	1	0	0	0
15.neg.neg.B2.RRSS	0	0	1	0	0	0
15.neg.neg.D.RRRR	0	0	1	0	0	0
15.neg.1.B1.RRSR	0	0	2	6	2	0
1.neg.1.B1.RRSS	0	0	4	5	0	0
15.neg.neg.B1.RRSS	0	0	4	3	3	1
1.neg.1.A.RSSR	0	0	0	1	1	0
1.neg.1.B1.RSSS	0	0	0	1	1	2
1.neg.1.B1.SSSR	0	0	0	1	0	0
1.neg.1.D.RSSR	0	0	0	1	0	0
1.neg.1.D.RSSS	0	0	0	1	0	0
1.neg.neg.A.RRSR	0	0	0	1	6	2
1.neg.neg.A.RSSS	0	0	0	1	3	3
15.neg.1.B1.RSSS	0	0	0	1	0	0
15.neg.1.D.RRRR	0	0	0	1	0	0
15.neg.neg.B1.RSSS	0	0	0	1	0	0
15.neg.neg.D.RSSS	0	0	0	1	0	0
2.neg.1.B1.RRSS	0	0	0	1	0	0
2.neg.1.D.RRSR	0	0	0	1	0	0
2.neg.neg.A.RSSS	0	0	0	1	1	0
2.neg.neg.B1.RRSR	0	0	0	1	0	0
2.neg.neg.B1.RSSR	0	0	0	1	0	0
2.neg.neg.D.RSSS	0	0	0	1	0	0
79.neg.1.B1.RSSS	0	0	0	1	0	0
9.neg.1.B1.RSSS	0	0	0	1	0	0
97.neg.1.A.RSSR	0	0	0	1	0	0
1.neg.1.B2.RSSR	0	0	0	2	0	0
2.neg.1.A.RSSS	0	0	0	2	0	0
97.neg.1.B1.RRSR	0	0	0	2	0	0
15.neg.1.B1.RSSR	0	0	0	3	2	0
2.neg.1.B1.RRSR	0	0	0	3	0	0
2.neg.1.B1.RSSS	0	0	0	4	0	0
15.neg.1.D.RRSR	0	0	0	6	0	0
1.neg.1.A.SRSS	0	0	0	0	1	0
1.neg.1.B2.RRSR	0	0	0	0	1	0
1.neg.1.D.SRSS	0	0	0	0	1	0
1.neg.neg.B1.SSSR	0	0	0	0	1	0
1.neg.neg.D.RSSR	0	0	0	0	1	0
14.neg.neg.A.RSSR	0	0	0	0	1	0
14.neg.neg.B1.RSSR	0	0	0	0	1	0
15.neg.1.B1.SRSS	0	0	0	0	1	0
2.neg.neg.A.SSSS	0	0	0	0	1	0
2.neg.neg.D.RSSR	0	0	0	0	1	0
2.neg.neg.D.SSSS	0	0	0	0	1	0
neg.12.1.B1.RRSS	0	0	0	0	1	1
1.neg.neg.A.RRSS	0	0	0	0	2	1
1.neg.neg.D.SRSS	0	0	0	0	2	0
14.neg.neg.A.RSSS	0	0	0	0	2	0
1.neg.neg.B1.SRSR	0	0	0	0	3	1
2.neg.neg.A.RSSR	0	0	0	0	4	0
15.neg.neg.A.RRSS	0	0	0	0	5	0
1.neg.neg.D.RRSR	0	0	0	0	7	0
1.neg.neg.B1.RRSR	0	0	0	0	8	1
14.neg.neg.A.RRSR	0	0	0	0	10	3
1.neg.135.B2.RSSS	0	0	0	0	0	1
1.neg.neg.A.SSRS	0	0	0	0	0	1
1.neg.neg.B2.RSSS	0	0	0	0	0	1
15.neg.neg.B1.RSSR	0	0	0	0	0	1
24.neg.neg.A.RRSS	0	0	0	0	0	1
24.neg.neg.A.SRSS	0	0	0	0	0	1
79.neg.1.A.RSSS	0	0	0	0	0	1
9.neg.1.A.SSSS	0	0	0	0	0	1
9.neg.neg.B1.SSSR	0	0	0	0	0	1
24.neg.1.A.RRSR	0	0	0	0	0	2
neg.neg.52.A.SSSR	0	0	0	0	0	2
24.neg.neg.A.SRSR	0	0	0	0	0	3
1.neg.neg.B1.SRSS	0	0	0	0	0	4
1.neg.1.A.RSSS	0	0	0	0	0	5

## Sheet: Set B1
Type	Cases	Chicken	Dog	Horse	Cattle	Pig	Nosocomial
15.2.neg	1	0	0	0	0	0	0
2.neg.neg	1	0	0	4	8	0	2
32.neg.neg	1	0	0	0	0	0	1
55.neg.1	1	0	0	0	0	0	1
9.neg.1	1	0	0	1	0	1	0
neg.12.1	2	3	0	0	1	2	0
neg.12.neg	3	5	0	0	0	1	1
3.neg.neg	5	0	0	0	0	0	3
neg.neg.52	5	13	0	0	0	6	2
3.neg.1	6	0	0	0	0	0	0
27.neg.neg	8	0	0	0	0	0	3
14.neg.1	12	0	1	0	2	0	3
1.neg.1	14	1	8	17	10	16	30
14.neg.neg	19	0	0	0	16	5	9
1.neg.neg	38	18	3	14	102	109	37
15.neg.neg	40	3	11	9	39	12	72
15.neg.1	56	0	5	21	5	0	34
neg.neg.20	0	2	0	0	0	0	0
neg.neg.52c	0	3	0	0	0	2	3
neg.2a.1	0	5	0	0	0	0	0
15.neg.190	0	0	1	0	0	0	0
79.neg.1	0	0	0	1	0	1	1
97.neg.1	0	0	0	3	0	0	0
2.neg.1	0	0	0	11	0	0	0
1.neg.135	0	0	0	0	0	1	0
9.neg.neg	0	0	0	0	0	1	1
24.neg.1	0	0	0	0	0	2	0
24.neg.neg	0	0	0	0	0	5	1
117.neg.1	0	0	0	0	0	0	1
15.neg.52	0	0	0	0	0	0	1
32.neg.1	0	0	0	0	0	0	1
79.neg.neg	0	0	0	0	0	0	1
8.neg.1	0	0	0	0	0	0	1
55.neg.neg	0	0	0	0	0	0	3

## Sheet: Set B2
Type	Cases	Chicken	Dog	Horse	Cattle	Pig	Nosocomial
14.neg.neg.B1	1	0	0	0	2	0	1
15.2.neg.A	1	0	0	0	0	0	0
15.neg.1.B1	1	0	3	13	5	0	6
2.neg.neg.A	1	0	0	1	6	0	1
3.neg.1.A	1	0	0	0	0	0	0
3.neg.neg.A	1	0	0	0	0	0	0
3.neg.neg.B2	1	0	0	0	0	0	0
32.neg.neg.A	1	0	0	0	0	0	0
55.neg.1.B2	1	0	0	0	0	0	0
9.neg.1.D	1	0	0	0	0	0	0
neg.12.1.A	1	1	0	0	0	0	0
neg.12.1.D	1	2	0	0	0	1	0
neg.12.neg.D	1	3	0	0	0	1	0
neg.neg.52.B1	1	1	0	0	0	4	1
neg.neg.52.D	1	4	0	0	0	0	1
1.neg.1.B2	2	0	0	2	1	0	8
14.neg.neg.B2	2	0	0	0	0	0	5
neg.12.neg.B1	2	1	0	0	0	0	0
1.neg.1.B1	3	0	5	12	1	5	12
1.neg.neg.B2	3	3	0	0	1	2	8
14.neg.neg.A	3	0	0	0	14	4	0
15.neg.neg.B1	3	1	8	7	7	2	12
3.neg.neg.D	3	0	0	0	0	0	2
neg.neg.52.A	3	8	0	0	0	2	0
1.neg.1.D	4	0	3	2	4	1	5
1.neg.neg.B1	4	6	2	10	49	39	17
14.neg.1.A	4	0	0	0	2	0	0
1.neg.1.A	5	1	0	1	4	10	5
3.neg.1.D	5	0	0	0	0	0	0
15.neg.neg.B2	6	0	1	0	0	0	35
15.neg.1.B2	7	0	0	0	0	0	15
14.neg.1.D	8	0	1	0	0	0	2
27.neg.neg.B2	8	0	0	0	0	0	3
15.neg.neg.D	10	0	2	1	3	0	13
1.neg.neg.D	12	3	1	0	22	6	5
14.neg.neg.D	13	0	0	0	0	1	3
1.neg.neg.A	19	6	0	4	30	62	7
15.neg.1.D	21	0	1	7	0	0	10
15.neg.neg.A	21	2	0	1	29	10	12
15.neg.1.A	27	0	1	1	0	0	3
neg.12.neg.A	0	1	0	0	0	0	0
neg.2a.1.D	0	1	0	0	0	0	0
neg.neg.20.B1	0	1	0	0	0	0	0
neg.neg.20.D	0	1	0	0	0	0	0
neg.neg.52c.A	0	1	0	0	0	0	2
neg.neg.52c.B1	0	2	0	0	0	2	0
neg.2a.1.B1	0	4	0	0	0	0	0
15.neg.190.B1	0	0	1	0	0	0	0
2.neg.1.D	0	0	0	1	0	0	0
2.neg.neg.D	0	0	0	1	2	0	0
79.neg.1.B1	0	0	0	1	0	0	0
9.neg.1.B1	0	0	0	1	0	0	0
97.neg.1.A	0	0	0	1	0	0	0
2.neg.1.A	0	0	0	2	0	0	0
2.neg.neg.B1	0	0	0	2	0	0	1
97.neg.1.B1	0	0	0	2	0	0	0
2.neg.1.B1	0	0	0	8	0	0	0
neg.12.1.B1	0	0	0	0	1	1	0
1.neg.135.B2	0	0	0	0	0	1	0
79.neg.1.A	0	0	0	0	0	1	0
9.neg.1.A	0	0	0	0	0	1	0
9.neg.neg.B1	0	0	0	0	0	1	0
24.neg.1.A	0	0	0	0	0	2	0
24.neg.neg.A	0	0	0	0	0	5	0
117.neg.1.B1	0	0	0	0	0	0	1
14.neg.1.B1	0	0	0	0	0	0	1
15.neg.52.B1	0	0	0	0	0	0	1
24.neg.neg.D	0	0	0	0	0	0	1
3.neg.neg.B1	0	0	0	0	0	0	1
32.neg.1.B1	0	0	0	0	0	0	1
32.neg.neg.B1	0	0	0	0	0	0	1
55.neg.1.A	0	0	0	0	0	0	1
79.neg.1.D	0	0	0	0	0	0	1
79.neg.neg.B2	0	0	0	0	0	0	1
8.neg.1.B1	0	0	0	0	0	0	1
9.neg.neg.B2	0	0	0	0	0	0	1
neg.12.neg.B2	0	0	0	0	0	0	1
neg.neg.52c.D	0	0	0	0	0	0	1
55.neg.neg.A	0	0	0	0	0	0	3

## Sheet: Set B3
Type	Cases	Chicken	Dog	Horse	Cattle	Pig	Nosocomial
1.neg.1.B1.SSSS	1	0	0	0	0	3	0
1.neg.1.B2.SRSS	1	0	0	0	0	0	0
1.neg.1.B2.SSSS	1	0	0	0	0	0	3
1.neg.1.D.RRSR	1	0	3	0	2	0	1
1.neg.1.D.RSRS	1	0	0	0	0	0	0
1.neg.neg.A.RSSR	1	0	0	2	3	3	0
1.neg.neg.A.SSSR	1	0	0	0	1	2	0
1.neg.neg.B1.RSSR	1	0	0	6	1	0	0
1.neg.neg.D.RSRS	1	0	0	0	0	0	0
14.neg.1.D.RSRS	1	0	0	0	0	0	0
14.neg.neg.A.RRSS	1	0	0	0	0	1	0
14.neg.neg.B1.SSSS	1	0	0	0	1	0	1
14.neg.neg.B2.SRSS	1	0	0	0	0	0	1
14.neg.neg.B2.SSSS	1	0	0	0	0	0	2
14.neg.neg.D.RRSR	1	0	0	0	0	0	0
14.neg.neg.D.SRSS	1	0	0	0	0	0	1
14.neg.neg.D.SSSR	1	0	0	0	0	0	0
15.2.neg.A.SSSS	1	0	0	0	0	0	0
15.neg.1.A.RRSR	1	0	1	0	0	0	1
15.neg.1.A.RRSS	1	0	0	1	0	0	0
15.neg.1.A.SRRR	1	0	0	0	0	0	0
15.neg.1.A.SSRS	1	0	0	0	0	0	0
15.neg.1.A.SSSR	1	0	0	0	0	0	0
15.neg.1.B1.SSSS	1	0	0	0	0	0	1
15.neg.1.B2.RSSS	1	0	0	0	0	0	0
15.neg.1.B2.SRSS	1	0	0	0	0	0	5
15.neg.1.B2.SSSR	1	0	0	0	0	0	1
15.neg.1.D.RRSS	1	0	1	0	0	0	2
15.neg.1.D.RSSS	1	0	0	0	0	0	0
15.neg.neg.A.RRRR	1	0	0	0	0	0	2
15.neg.neg.A.RRSR	1	2	0	0	15	3	3
15.neg.neg.A.RSSR	1	0	0	0	1	0	0
15.neg.neg.A.SRRR	1	0	0	0	0	0	0
15.neg.neg.A.SSRS	1	0	0	0	0	0	0
15.neg.neg.A.SSSR	1	0	0	0	0	0	0
15.neg.neg.D.RRSR	1	0	0	0	0	0	1
15.neg.neg.D.RRSS	1	0	1	0	1	0	2
15.neg.neg.D.SSSR	1	0	0	0	0	0	0
2.neg.neg.A.SSSR	1	0	0	0	0	0	0
27.neg.neg.B2.SSSS	1	0	0	0	0	0	0
3.neg.1.A.SRSS	1	0	0	0	0	0	0
3.neg.1.D.SSSR	1	0	0	0	0	0	0
3.neg.neg.A.SSSS	1	0	0	0	0	0	0
3.neg.neg.B2.SRSR	1	0	0	0	0	0	0
3.neg.neg.D.RSSR	1	0	0	0	0	0	0
3.neg.neg.D.RSSS	1	0	0	0	0	0	0
3.neg.neg.D.SSSR	1	0	0	0	0	0	0
32.neg.neg.A.SRSS	1	0	0	0	0	0	0
55.neg.1.B2.SSSS	1	0	0	0	0	0	0
9.neg.1.D.SSSS	1	0	0	0	0	0	0
neg.12.1.A.SRSS	1	0	0	0	0	0	0
neg.12.1.D.SRSS	1	1	0	0	0	0	0
neg.12.neg.B1.RSSS	1	0	0	0	0	0	0
neg.12.neg.B1.SSSS	1	1	0	0	0	0	0
neg.12.neg.D.SSSS	1	2	0	0	0	1	0
neg.neg.52.A.SRSS	1	0	0	0	0	0	0
neg.neg.52.B1.SSSS	1	1	0	0	0	4	0
neg.neg.52.D.SSSR	1	0	0	0	0	0	0
1.neg.1.B1.RSSR	2	0	0	4	0	0	0
1.neg.1.D.SSSS	2	0	0	0	1	1	2
1.neg.neg.D.RSSS	2	0	1	0	2	0	1
14.neg.1.A.RRSR	2	0	0	0	2	0	0
14.neg.1.A.SSSS	2	0	0	0	0	0	0
14.neg.1.D.RSSS	2	0	0	0	0	0	1
14.neg.neg.A.SSSS	2	0	0	0	1	0	0
14.neg.neg.D.RSSS	2	0	0	0	0	0	0
15.neg.1.B2.SRSR	2	0	0	0	0	0	2
15.neg.1.B2.SSSS	2	0	0	0	0	0	0
15.neg.neg.A.RSSS	2	0	0	1	0	0	0
15.neg.neg.D.SRSS	2	0	0	0	0	0	2
15.neg.neg.D.SSSS	2	0	0	0	1	0	1
3.neg.1.D.SRSS	2	0	0	0	0	0	0
3.neg.1.D.SSSS	2	0	0	0	0	0	0
neg.neg.52.A.SSSS	2	8	0	0	0	0	0
1.neg.neg.A.SRSS	3	2	0	0	0	3	1
1.neg.neg.B1.SSSS	3	6	0	1	23	27	6
1.neg.neg.B2.SSSS	3	3	0	0	1	1	3
14.neg.neg.D.RSSR	3	0	0	0	0	0	1
15.neg.1.A.RSSR	3	0	0	0	0	0	0
15.neg.1.D.SRSS	3	0	0	0	0	0	0
15.neg.neg.A.SRSR	3	0	0	0	0	1	4
15.neg.neg.B1.SSSS	3	0	0	1	2	0	0
15.neg.neg.B2.SRSR	3	0	0	0	0	0	8
15.neg.neg.B2.SRSS	3	0	0	0	0	0	15
15.neg.neg.D.SRSR	3	0	0	0	1	0	2
15.neg.1.D.SRSR	4	0	0	0	0	0	0
1.neg.1.A.SSSS	5	1	0	0	2	5	2
14.neg.1.D.SSSS	5	0	0	0	0	0	0
14.neg.neg.D.SSSS	5	0	0	0	0	1	1
15.neg.1.D.SSSS	5	0	0	0	0	0	1
15.neg.neg.A.SRSS	5	0	0	0	7	6	1
15.neg.neg.A.SSSS	5	0	0	0	1	0	0
15.neg.1.A.SRSS	6	0	0	0	0	0	0
15.neg.1.A.SSSS	6	0	0	0	0	0	0
15.neg.1.A.SRSR	7	0	0	0	0	0	1
15.neg.1.D.SSSR	7	0	0	0	0	0	0
27.neg.neg.B2.SRSS	7	0	0	0	0	0	1
1.neg.neg.D.SSSS	9	3	0	0	10	6	1
1.neg.neg.A.SSSS	14	4	0	0	15	47	3
15.neg.neg.B1.RRSR	0	1	2	2	2	0	8
neg.12.1.A.RSSS	0	1	0	0	0	0	0
neg.12.1.D.RSSS	0	1	0	0	0	1	0
neg.12.neg.A.RSSS	0	1	0	0	0	0	0
neg.12.neg.D.RSSS	0	1	0	0	0	0	0
neg.2a.1.D.SRSS	0	1	0	0	0	0	0
neg.neg.20.B1.SRSR	0	1	0	0	0	0	0
neg.neg.20.D.SRSS	0	1	0	0	0	0	0
neg.neg.52c.A.SSSS	0	1	0	0	0	0	0
neg.neg.52c.B1.SSSS	0	2	0	0	0	2	0
neg.2a.1.B1.RSSS	0	4	0	0	0	0	0
neg.neg.52.D.SRSS	0	4	0	0	0	0	0
1.neg.1.B1.RRSR	0	0	1	1	0	0	1
1.neg.neg.B1.RRSS	0	0	1	0	3	2	4
1.neg.neg.B1.RSSS	0	0	1	3	10	4	4
14.neg.1.D.RRRS	0	0	1	0	0	0	0
15.neg.1.B1.RRSS	0	0	1	3	0	0	2
15.neg.190.B1.RRSR	0	0	1	0	0	0	0
15.neg.neg.B1.RRRR	0	0	1	0	0	0	0
15.neg.neg.B1.SRSS	0	0	1	0	0	0	1
15.neg.neg.B2.RRSS	0	0	1	0	0	0	8
15.neg.neg.D.RRRR	0	0	1	0	0	0	2
15.neg.1.B1.RRSR	0	0	2	6	2	0	1
1.neg.1.B1.RRSS	0	0	4	5	0	0	4
15.neg.neg.B1.RRSS	0	0	4	3	3	1	1
1.neg.1.A.RSSR	0	0	0	1	1	0	0
1.neg.1.B1.RSSS	0	0	0	1	1	2	6
1.neg.1.B1.SSSR	0	0	0	1	0	0	0
1.neg.1.D.RSSR	0	0	0	1	0	0	1
1.neg.1.D.RSSS	0	0	0	1	0	0	0
1.neg.neg.A.RRSR	0	0	0	1	6	2	2
1.neg.neg.A.RSSS	0	0	0	1	3	3	0
15.neg.1.B1.RSSS	0	0	0	1	0	0	2
15.neg.1.D.RRRR	0	0	0	1	0	0	1
15.neg.neg.B1.RSSS	0	0	0	1	0	0	1
15.neg.neg.D.RSSS	0	0	0	1	0	0	2
2.neg.1.B1.RRSS	0	0	0	1	0	0	0
2.neg.1.D.RRSR	0	0	0	1	0	0	0
2.neg.neg.A.RSSS	0	0	0	1	1	0	0
2.neg.neg.B1.RRSR	0	0	0	1	0	0	0
2.neg.neg.B1.RSSR	0	0	0	1	0	0	0
2.neg.neg.D.RSSS	0	0	0	1	0	0	0
79.neg.1.B1.RSSS	0	0	0	1	0	0	0
9.neg.1.B1.RSSS	0	0	0	1	0	0	0
97.neg.1.A.RSSR	0	0	0	1	0	0	0
1.neg.1.B2.RSSR	0	0	0	2	0	0	0
2.neg.1.A.RSSS	0	0	0	2	0	0	0
97.neg.1.B1.RRSR	0	0	0	2	0	0	0
15.neg.1.B1.RSSR	0	0	0	3	2	0	0
2.neg.1.B1.RRSR	0	0	0	3	0	0	0
2.neg.1.B1.RSSS	0	0	0	4	0	0	0
15.neg.1.D.RRSR	0	0	0	6	0	0	4
1.neg.1.A.SRSS	0	0	0	0	1	0	2
1.neg.1.B2.RRSR	0	0	0	0	1	0	0
1.neg.1.D.SRSS	0	0	0	0	1	0	0
1.neg.neg.B1.SSSR	0	0	0	0	1	0	0
1.neg.neg.D.RSSR	0	0	0	0	1	0	0
14.neg.neg.A.RSSR	0	0	0	0	1	0	0
14.neg.neg.B1.RSSR	0	0	0	0	1	0	0
15.neg.1.B1.SRSS	0	0	0	0	1	0	0
2.neg.neg.A.SSSS	0	0	0	0	1	0	0
2.neg.neg.D.RSSR	0	0	0	0	1	0	0
2.neg.neg.D.SSSS	0	0	0	0	1	0	0
neg.12.1.B1.RRSS	0	0	0	0	1	1	0
1.neg.neg.A.RRSS	0	0	0	0	2	1	0
1.neg.neg.D.SRSS	0	0	0	0	2	0	1
14.neg.neg.A.RSSS	0	0	0	0	2	0	0
1.neg.neg.B1.SRSR	0	0	0	0	3	1	0
2.neg.neg.A.RSSR	0	0	0	0	4	0	0
15.neg.neg.A.RRSS	0	0	0	0	5	0	1
1.neg.neg.D.RRSR	0	0	0	0	7	0	0
1.neg.neg.B1.RRSR	0	0	0	0	8	1	0
14.neg.neg.A.RRSR	0	0	0	0	10	3	0
1.neg.135.B2.RSSS	0	0	0	0	0	1	0
1.neg.neg.A.SSRS	0	0	0	0	0	1	0
1.neg.neg.B2.RSSS	0	0	0	0	0	1	3
15.neg.neg.B1.RSSR	0	0	0	0	0	1	0
24.neg.neg.A.RRSS	0	0	0	0	0	1	0
24.neg.neg.A.SRSS	0	0	0	0	0	1	0
79.neg.1.A.RSSS	0	0	0	0	0	1	0
9.neg.1.A.SSSS	0	0	0	0	0	1	0
9.neg.neg.B1.SSSR	0	0	0	0	0	1	0
24.neg.1.A.RRSR	0	0	0	0	0	2	0
neg.neg.52.A.SSSR	0	0	0	0	0	2	0
24.neg.neg.A.SRSR	0	0	0	0	0	3	0
1.neg.neg.B1.SRSS	0	0	0	0	0	4	2
1.neg.1.A.RSSS	0	0	0	0	0	5	1
1.neg.1.B1.SRSS	0	0	0	0	0	0	1
1.neg.1.B2.SRSR	0	0	0	0	0	0	1
1.neg.1.B2.SSRS	0	0	0	0	0	0	1
1.neg.1.D.SSSR	0	0	0	0	0	0	1
1.neg.neg.A.SRRS	0	0	0	0	0	0	1
1.neg.neg.B1.SRRS	0	0	0	0	0	0	1
1.neg.neg.B2.RRSR	0	0	0	0	0	0	1
1.neg.neg.B2.SRSS	0	0	0	0	0	0	1
1.neg.neg.D.RRSS	0	0	0	0	0	0	1
1.neg.neg.D.SRSR	0	0	0	0	0	0	1
117.neg.1.B1.RSSS	0	0	0	0	0	0	1
14.neg.1.B1.RRSR	0	0	0	0	0	0	1
14.neg.1.D.SRSR	0	0	0	0	0	0	1
14.neg.neg.B2.RRSR	0	0	0	0	0	0	1
14.neg.neg.B2.RRSS	0	0	0	0	0	0	1
15.neg.1.A.RSRS	0	0	0	0	0	0	1
15.neg.1.B2.RRRR	0	0	0	0	0	0	1
15.neg.1.B2.RSRS	0	0	0	0	0	0	1
15.neg.52.B1.RRSS	0	0	0	0	0	0	1
15.neg.neg.A.RSRS	0	0	0	0	0	0	1
15.neg.neg.B1.SRSR	0	0	0	0	0	0	1
15.neg.neg.B2.RRRS	0	0	0	0	0	0	1
15.neg.neg.B2.SRRS	0	0	0	0	0	0	1
15.neg.neg.D.RSSR	0	0	0	0	0	0	1
2.neg.neg.A.RRSR	0	0	0	0	0	0	1
2.neg.neg.B1.SSSR	0	0	0	0	0	0	1
24.neg.neg.D.SSSS	0	0	0	0	0	0	1
27.neg.neg.B2.RRSS	0	0	0	0	0	0	1
27.neg.neg.B2.SRSR	0	0	0	0	0	0	1
3.neg.neg.B1.SRSS	0	0	0	0	0	0	1
32.neg.1.B1.RSSS	0	0	0	0	0	0	1
32.neg.neg.B1.RRSS	0	0	0	0	0	0	1
55.neg.1.A.RRSR	0	0	0	0	0	0	1
55.neg.neg.A.RRSS	0	0	0	0	0	0	1
55.neg.neg.A.RSSS	0	0	0	0	0	0	1
55.neg.neg.A.SRSR	0	0	0	0	0	0	1
79.neg.1.D.RRSS	0	0	0	0	0	0	1
79.neg.neg.B2.RRRS	0	0	0	0	0	0	1
8.neg.1.B1.RRSS	0	0	0	0	0	0	1
9.neg.neg.B2.SSSR	0	0	0	0	0	0	1
neg.12.neg.B2.SRSS	0	0	0	0	0	0	1
neg.neg.52.B1.RRSS	0	0	0	0	0	0	1
neg.neg.52.D.RSSR	0	0	0	0	0	0	1
neg.neg.52c.A.RRSS	0	0	0	0	0	0	1
neg.neg.52c.A.SRSS	0	0	0	0	0	0	1
neg.neg.52c.D.SSSS	0	0	0	0	0	0	1
15.neg.1.B2.RRSR	0	0	0	0	0	0	2
15.neg.1.D.RRRS	0	0	0	0	0	0	2
15.neg.neg.B2.RRSR	0	0	0	0	0	0	2
3.neg.neg.D.RRSR	0	0	0	0	0	0	2
1.neg.1.B2.RRSS	0	0	0	0	0	0	3
15.neg.1.B2.RRSS	0	0	0	0	0	0	3

## Sheet: GenErtCip
Type	Cases	Chicken	Dog	Horse	Cattle	Pig	Nosocomial
1.neg.1.B1.SSS	1	0	0	1	1	5	6
1.neg.1.B2.RSS	1	0	0	0	0	0	3
1.neg.1.B2.SSS	1	0	0	0	0	0	3
1.neg.1.D.RSR	1	0	3	0	2	0	1
1.neg.1.D.SRS	1	0	0	0	0	0	0
1.neg.neg.B1.SSR	1	0	0	6	2	0	0
1.neg.neg.D.SRS	1	0	0	0	0	0	0
14.neg.1.D.SRS	1	0	0	0	0	0	0
14.neg.neg.A.RSS	1	0	0	0	0	1	0
14.neg.neg.B1.SSS	1	0	0	0	1	0	1
14.neg.neg.B2.RSS	1	0	0	0	0	0	2
14.neg.neg.B2.SSS	1	0	0	0	0	0	2
14.neg.neg.D.RSR	1	0	0	0	0	0	0
14.neg.neg.D.RSS	1	0	0	0	0	0	1
15.2.neg.A.SSS	1	0	0	0	0	0	0
15.neg.1.A.RRR	1	0	0	0	0	0	0
15.neg.1.A.SRS	1	0	0	0	0	0	1
15.neg.1.B1.SSS	1	0	0	1	0	0	3
15.neg.1.B2.RSS	1	0	0	0	0	0	8
15.neg.1.B2.SSR	1	0	0	0	0	0	1
15.neg.neg.A.SRS	1	0	0	0	0	0	1
15.neg.neg.D.SSR	1	0	0	0	0	0	1
2.neg.neg.A.SSR	1	0	0	0	4	0	0
27.neg.neg.B2.SSS	1	0	0	0	0	0	0
3.neg.1.A.RSS	1	0	0	0	0	0	0
3.neg.1.D.SSR	1	0	0	0	0	0	0
3.neg.neg.A.SSS	1	0	0	0	0	0	0
3.neg.neg.B2.RSR	1	0	0	0	0	0	0
3.neg.neg.D.SSS	1	0	0	0	0	0	0
32.neg.neg.A.RSS	1	0	0	0	0	0	0
55.neg.1.B2.SSS	1	0	0	0	0	0	0
9.neg.1.D.SSS	1	0	0	0	0	0	0
neg.12.1.A.RSS	1	0	0	0	0	0	0
neg.12.1.D.RSS	1	1	0	0	0	0	0
neg.12.neg.D.SSS	1	3	0	0	0	1	0
neg.neg.52.A.RSS	1	0	0	0	0	0	0
neg.neg.52.B1.SSS	1	1	0	0	0	4	0
neg.neg.52.D.SSR	1	0	0	0	0	0	1
1.neg.1.B1.SSR	2	0	0	5	0	0	0
1.neg.1.D.SSS	2	0	0	1	1	1	2
1.neg.neg.A.SSR	2	0	0	2	4	5	0
14.neg.1.A.RSR	2	0	0	0	2	0	0
14.neg.1.A.SSS	2	0	0	0	0	0	0
14.neg.neg.A.SSS	2	0	0	0	3	0	0
15.neg.1.B2.RSR	2	0	0	0	0	0	4
15.neg.neg.A.RRR	2	0	0	0	0	0	2
15.neg.neg.A.SSR	2	0	0	0	1	0	0
15.neg.neg.D.SSS	2	0	0	1	1	0	3
3.neg.1.D.RSS	2	0	0	0	0	0	0
3.neg.1.D.SSS	2	0	0	0	0	0	0
3.neg.neg.D.SSR	2	0	0	0	0	0	0
neg.12.neg.B1.SSS	2	1	0	0	0	0	0
neg.neg.52.A.SSS	2	8	0	0	0	0	0
1.neg.neg.A.RSS	3	2	0	0	2	4	1
1.neg.neg.B1.SSS	3	6	1	4	33	31	10
1.neg.neg.B2.SSS	3	3	0	0	1	2	6
15.neg.1.B2.SSS	3	0	0	0	0	0	0
15.neg.neg.B1.SSS	3	0	0	2	2	0	1
15.neg.neg.B2.RSR	3	0	0	0	0	0	10
15.neg.neg.B2.RSS	3	0	1	0	0	0	23
15.neg.neg.D.RSS	3	0	1	0	1	0	4
14.neg.neg.D.SSR	4	0	0	0	0	0	1
15.neg.1.A.SSR	4	0	0	0	0	0	0
15.neg.1.D.RSR	4	0	0	6	0	0	4
15.neg.1.D.RSS	4	0	1	0	0	0	2
15.neg.neg.A.RSR	4	2	0	0	15	4	7
15.neg.neg.D.RSR	4	0	0	0	1	0	3
1.neg.1.A.SSS	5	1	0	0	2	10	3
15.neg.neg.A.RSS	5	0	0	0	12	6	2
15.neg.1.A.SSS	6	0	0	0	0	0	0
15.neg.1.D.SSS	6	0	0	0	0	0	1
14.neg.1.D.SSS	7	0	0	0	0	0	1
14.neg.neg.D.SSS	7	0	0	0	0	1	1
15.neg.1.A.RSS	7	0	0	1	0	0	0
15.neg.1.D.SSR	7	0	0	0	0	0	0
15.neg.neg.A.SSS	7	0	0	1	1	0	0
27.neg.neg.B2.RSS	7	0	0	0	0	0	2
15.neg.1.A.RSR	8	0	1	0	0	0	2
1.neg.neg.D.SSS	11	3	1	0	12	6	2
1.neg.neg.A.SSS	14	4	0	1	18	50	3
15.neg.neg.B1.RSR	0	1	2	2	2	0	9
neg.12.1.A.SSS	0	1	0	0	0	0	0
neg.12.1.D.SSS	0	1	0	0	0	1	0
neg.12.neg.A.SSS	0	1	0	0	0	0	0
neg.2a.1.D.RSS	0	1	0	0	0	0	0
neg.neg.20.B1.RSR	0	1	0	0	0	0	0
neg.neg.20.D.RSS	0	1	0	0	0	0	0
neg.neg.52c.A.SSS	0	1	0	0	0	0	0
neg.neg.52c.B1.SSS	0	2	0	0	0	2	0
neg.2a.1.B1.SSS	0	4	0	0	0	0	0
neg.neg.52.D.RSS	0	4	0	0	0	0	0
1.neg.1.B1.RSR	0	0	1	1	0	0	1
1.neg.neg.B1.RSS	0	0	1	0	3	6	6
14.neg.1.D.RRS	0	0	1	0	0	0	0
15.neg.1.B1.RSS	0	0	1	3	1	0	2
15.neg.190.B1.RSR	0	0	1	0	0	0	0
15.neg.neg.B1.RRR	0	0	1	0	0	0	0
15.neg.neg.D.RRR	0	0	1	0	0	0	2
15.neg.1.B1.RSR	0	0	2	6	2	0	1
1.neg.1.B1.RSS	0	0	4	5	0	0	5
15.neg.neg.B1.RSS	0	0	5	3	3	1	2
1.neg.1.A.SSR	0	0	0	1	1	0	0
1.neg.1.D.SSR	0	0	0	1	0	0	2
1.neg.neg.A.RSR	0	0	0	1	6	2	2
15.neg.1.D.RRR	0	0	0	1	0	0	1
2.neg.1.B1.RSS	0	0	0	1	0	0	0
2.neg.1.D.RSR	0	0	0	1	0	0	0
2.neg.neg.A.SSS	0	0	0	1	2	0	0
2.neg.neg.B1.RSR	0	0	0	1	0	0	0
2.neg.neg.B1.SSR	0	0	0	1	0	0	1
2.neg.neg.D.SSS	0	0	0	1	1	0	0
79.neg.1.B1.SSS	0	0	0	1	0	0	0
9.neg.1.B1.SSS	0	0	0	1	0	0	0
97.neg.1.A.SSR	0	0	0	1	0	0	0
1.neg.1.B2.SSR	0	0	0	2	0	0	0
2.neg.1.A.SSS	0	0	0	2	0	0	0
97.neg.1.B1.RSR	0	0	0	2	0	0	0
15.neg.1.B1.SSR	0	0	0	3	2	0	0
2.neg.1.B1.RSR	0	0	0	3	0	0	0
2.neg.1.B1.SSS	0	0	0	4	0	0	0
1.neg.1.A.RSS	0	0	0	0	1	0	2
1.neg.1.B2.RSR	0	0	0	0	1	0	1
1.neg.1.D.RSS	0	0	0	0	1	0	0
1.neg.neg.D.SSR	0	0	0	0	1	0	0
14.neg.neg.A.SSR	0	0	0	0	1	0	0
14.neg.neg.B1.SSR	0	0	0	0	1	0	0
2.neg.neg.D.SSR	0	0	0	0	1	0	0
neg.12.1.B1.RSS	0	0	0	0	1	1	0
1.neg.neg.D.RSS	0	0	0	0	2	0	2
1.neg.neg.D.RSR	0	0	0	0	7	0	1
14.neg.neg.A.RSR	0	0	0	0	10	3	0
1.neg.neg.B1.RSR	0	0	0	0	11	2	0
1.neg.135.B2.SSS	0	0	0	0	0	1	0
1.neg.neg.A.SRS	0	0	0	0	0	1	0
15.neg.neg.B1.SSR	0	0	0	0	0	1	0
79.neg.1.A.SSS	0	0	0	0	0	1	0
9.neg.1.A.SSS	0	0	0	0	0	1	0
9.neg.neg.B1.SSR	0	0	0	0	0	1	0
24.neg.1.A.RSR	0	0	0	0	0	2	0
24.neg.neg.A.RSS	0	0	0	0	0	2	0
neg.neg.52.A.SSR	0	0	0	0	0	2	0
24.neg.neg.A.RSR	0	0	0	0	0	3	0
1.neg.1.B2.SRS	0	0	0	0	0	0	1
1.neg.neg.A.RRS	0	0	0	0	0	0	1
1.neg.neg.B1.RRS	0	0	0	0	0	0	1
1.neg.neg.B2.RSR	0	0	0	0	0	0	1
1.neg.neg.B2.RSS	0	0	0	0	0	0	1
117.neg.1.B1.SSS	0	0	0	0	0	0	1
14.neg.1.B1.RSR	0	0	0	0	0	0	1
14.neg.1.D.RSR	0	0	0	0	0	0	1
14.neg.neg.B2.RSR	0	0	0	0	0	0	1
15.neg.1.B2.RRR	0	0	0	0	0	0	1
15.neg.1.B2.SRS	0	0	0	0	0	0	1
15.neg.52.B1.RSS	0	0	0	0	0	0	1
2.neg.neg.A.RSR	0	0	0	0	0	0	1
24.neg.neg.D.SSS	0	0	0	0	0	0	1
27.neg.neg.B2.RSR	0	0	0	0	0	0	1
3.neg.neg.B1.RSS	0	0	0	0	0	0	1
32.neg.1.B1.SSS	0	0	0	0	0	0	1
32.neg.neg.B1.RSS	0	0	0	0	0	0	1
55.neg.1.A.RSR	0	0	0	0	0	0	1
55.neg.neg.A.RSR	0	0	0	0	0	0	1
55.neg.neg.A.RSS	0	0	0	0	0	0	1
55.neg.neg.A.SSS	0	0	0	0	0	0	1
79.neg.1.D.RSS	0	0	0	0	0	0	1
79.neg.neg.B2.RRS	0	0	0	0	0	0	1
8.neg.1.B1.RSS	0	0	0	0	0	0	1
9.neg.neg.B2.SSR	0	0	0	0	0	0	1
neg.12.neg.B2.RSS	0	0	0	0	0	0	1
neg.neg.52.B1.RSS	0	0	0	0	0	0	1
neg.neg.52c.D.SSS	0	0	0	0	0	0	1
15.neg.1.D.RRS	0	0	0	0	0	0	2
15.neg.neg.B2.RRS	0	0	0	0	0	0	2
3.neg.neg.D.RSR	0	0	0	0	0	0	2
neg.neg.52c.A.RSS	0	0	0	0	0	0	2

## Sheet: GenErtChl
Type	Cases	Chicken	Dog	Horse	Cattle	Pig	Nosocomial
1.neg.1.B1.SSS	1	0	0	0	7	3	1
1.neg.1.D.RRS	1	0	0	0	0	0	0
1.neg.1.D.RSR	1	0	3	1	6	0	2
1.neg.neg.A.RSR	1	0	0	3	20	6	2
1.neg.neg.A.SSR	1	0	0	0	5	7	0
1.neg.neg.B1.RSR	1	0	0	6	16	2	0
1.neg.neg.D.RRS	1	0	0	0	0	0	0
14.neg.1.D.RRS	1	0	1	0	0	0	0
14.neg.neg.A.RSS	1	0	0	0	3	1	0
14.neg.neg.B1.SSS	1	0	0	0	1	0	1
14.neg.neg.D.SSR	1	0	0	0	0	0	0
15.2.neg.A.SSS	1	0	0	0	0	0	0
15.neg.1.A.RSS	1	0	0	1	3	0	0
15.neg.1.A.SRR	1	0	0	0	1	0	0
15.neg.1.A.SRS	1	0	0	0	0	0	0
15.neg.1.B1.SSS	1	0	0	0	1	0	1
15.neg.1.B2.RSS	1	0	0	0	0	0	3
15.neg.neg.A.RRR	1	0	0	0	0	0	2
15.neg.neg.A.SRR	1	0	0	0	0	0	0
15.neg.neg.A.SRS	1	0	0	0	0	0	0
15.neg.neg.D.RSR	1	0	0	0	1	0	2
15.neg.neg.D.RSS	1	0	1	1	1	0	4
2.neg.neg.A.SSR	1	0	0	0	0	0	0
3.neg.1.A.SSS	1	0	0	0	0	0	0
3.neg.1.D.SSR	1	0	0	0	0	0	0
3.neg.neg.A.SSS	1	0	0	0	0	0	0
3.neg.neg.B2.SSR	1	0	0	0	0	0	0
3.neg.neg.D.RSR	1	0	0	0	0	0	2
3.neg.neg.D.RSS	1	0	0	0	0	0	0
3.neg.neg.D.SSR	1	0	0	0	0	0	0
32.neg.neg.A.SSS	1	0	0	0	0	0	0
55.neg.1.B2.SSS	1	0	0	0	0	0	0
9.neg.1.D.SSS	1	0	0	0	0	0	0
neg.12.1.A.SSS	1	0	0	0	0	0	0
neg.12.1.D.SSS	1	1	0	0	0	0	0
neg.12.neg.B1.RSS	1	0	0	0	0	0	0
neg.12.neg.B1.SSS	1	1	0	0	0	0	0
neg.12.neg.D.SSS	1	2	0	0	0	1	0
neg.neg.52.B1.SSS	1	2	0	0	0	4	0
neg.neg.52.D.SSR	1	0	0	0	0	0	0
1.neg.1.B1.RSR	2	0	1	5	3	0	1
1.neg.1.B2.SSS	2	0	0	0	0	0	3
1.neg.1.D.SSS	2	0	0	0	2	1	2
1.neg.neg.D.RSS	2	0	1	0	7	1	2
14.neg.1.A.RSR	2	0	0	0	4	0	0
14.neg.1.A.SSS	2	0	0	0	0	0	0
14.neg.1.D.RSS	2	0	0	0	0	0	1
14.neg.neg.A.SSS	2	0	0	0	2	0	0
14.neg.neg.B2.SSS	2	0	0	0	0	0	3
14.neg.neg.D.RSS	2	0	0	0	1	0	0
15.neg.1.D.RSS	2	0	1	0	0	0	2
15.neg.neg.A.RSR	2	2	0	0	19	3	3
15.neg.neg.A.RSS	2	0	0	1	5	0	1
1.neg.neg.B1.SSS	3	8	0	1	28	41	8
1.neg.neg.B2.SSS	3	3	0	0	3	2	4
15.neg.1.B2.SSR	3	0	0	0	0	0	3
15.neg.1.B2.SSS	3	0	0	0	0	0	5
15.neg.neg.B1.SSS	3	0	1	1	2	0	1
15.neg.neg.B2.SSR	3	0	0	0	0	0	8
15.neg.neg.B2.SSS	3	0	0	0	0	0	15
neg.neg.52.A.SSS	3	8	0	0	0	1	0
14.neg.neg.D.RSR	4	0	0	0	1	0	1
15.neg.1.A.RSR	4	0	1	0	3	0	1
15.neg.neg.A.SSR	4	0	0	0	0	1	4
15.neg.neg.D.SSR	4	0	0	0	1	0	2
15.neg.neg.D.SSS	4	0	0	0	1	1	3
3.neg.1.D.SSS	4	0	0	0	1	0	0
1.neg.1.A.SSS	5	1	0	0	7	5	4
14.neg.1.D.SSS	5	0	0	0	0	0	0
14.neg.neg.D.SSS	6	0	0	0	2	1	2
15.neg.1.A.SSR	8	0	0	0	0	0	1
15.neg.1.D.SSS	8	0	0	0	0	0	1
27.neg.neg.B2.SSS	8	0	0	0	0	0	1
1.neg.neg.D.SSS	9	4	0	0	15	11	2
15.neg.neg.A.SSS	10	0	0	0	14	7	1
15.neg.1.D.SSR	11	0	0	0	0	0	0
15.neg.1.A.SSS	12	0	0	0	3	0	0
1.neg.neg.A.SSS	17	7	0	0	25	65	4
15.neg.neg.B1.RSR	0	1	2	2	2	2	8
neg.12.1.A.RSS	0	1	0	0	0	0	0
neg.12.1.D.RSS	0	1	0	0	0	1	0
neg.12.neg.A.RSS	0	1	0	0	0	0	0
neg.12.neg.D.RSS	0	1	0	0	0	0	0
neg.2a.1.D.SSS	0	1	0	0	0	0	0
neg.neg.20.B1.SSR	0	1	0	0	0	0	0
neg.neg.20.D.SSS	0	1	0	0	0	0	0
neg.neg.52.B2.SSS	0	1	0	0	0	0	0
neg.neg.52c.A.SSS	0	1	0	0	0	0	1
neg.neg.52c.B1.SSS	0	2	0	0	0	2	0
neg.2a.1.B1.RSS	0	4	0	0	0	0	0
neg.neg.52.D.SSS	0	4	0	0	0	0	0
15.neg.1.B1.RSS	0	0	1	4	0	0	4
15.neg.190.B1.RSR	0	0	1	0	0	0	0
15.neg.neg.B1.RRR	0	0	1	0	0	0	0
15.neg.neg.B2.RSS	0	0	1	0	0	0	8
15.neg.neg.D.RRR	0	0	1	0	0	0	2
1.neg.neg.B1.RSS	0	0	2	3	16	7	8
15.neg.1.B1.RSR	0	0	2	9	4	0	1
1.neg.1.B1.RSS	0	0	4	6	2	2	10
15.neg.neg.B1.RSS	0	0	4	4	3	1	2
1.neg.1.A.RSR	0	0	0	1	10	0	0
1.neg.1.B1.SSR	0	0	0	1	0	0	0
1.neg.1.D.RSS	0	0	0	1	3	0	0
1.neg.neg.A.RSS	0	0	0	1	15	8	0
15.neg.1.D.RRR	0	0	0	1	0	0	1
2.neg.1.D.RSR	0	0	0	1	0	0	0
2.neg.neg.A.RSS	0	0	0	1	1	0	0
2.neg.neg.D.RSS	0	0	0	1	0	0	0
79.neg.1.B1.RSS	0	0	0	1	0	0	0
9.neg.1.B1.RSS	0	0	0	1	0	0	0
97.neg.1.A.RSR	0	0	0	1	0	0	0
1.neg.1.B2.RSR	0	0	0	2	1	0	0
2.neg.1.A.RSS	0	0	0	2	0	0	0
2.neg.neg.B1.RSR	0	0	0	2	0	0	0
97.neg.1.B1.RSR	0	0	0	2	0	0	0
2.neg.1.B1.RSR	0	0	0	3	0	0	0
2.neg.1.B1.RSS	0	0	0	5	0	0	0
15.neg.1.D.RSR	0	0	0	6	0	0	4
1.neg.1.A.SSR	0	0	0	0	1	0	0
1.neg.135.B1.SSS	0	0	0	0	1	0	0
1.neg.neg.A.RRS	0	0	0	0	1	0	0
1.neg.neg.B2.SRS	0	0	0	0	1	0	0
1.neg.neg.B2.SSR	0	0	0	0	1	0	0
1.neg.neg.D.SRS	0	0	0	0	1	0	0
14.neg.1.B1.RSR	0	0	0	0	1	0	1
14.neg.neg.B1.RSR	0	0	0	0	1	0	0
2.neg.neg.D.RSR	0	0	0	0	1	0	0
2.neg.neg.D.SSS	0	0	0	0	1	0	0
neg.12.1.B1.RSS	0	0	0	0	1	1	0
1.neg.1.A.RSS	0	0	0	0	2	5	1
1.neg.neg.D.SSR	0	0	0	0	2	0	1
14.neg.30.D.RSR	0	0	0	0	2	0	0
2.neg.neg.A.SSS	0	0	0	0	2	0	0
1.neg.neg.B1.SSR	0	0	0	0	4	3	0
2.neg.neg.A.RSR	0	0	0	0	4	0	1
14.neg.neg.A.RSR	0	0	0	0	12	3	0
1.neg.neg.D.RSR	0	0	0	0	17	0	0
1.neg.135.B2.RSS	0	0	0	0	0	1	0
1.neg.neg.A.SRS	0	0	0	0	0	1	1
1.neg.neg.B2.RSS	0	0	0	0	0	1	3
24.neg.neg.A.RSS	0	0	0	0	0	1	0
24.neg.neg.A.SSS	0	0	0	0	0	1	0
79.neg.1.A.RSS	0	0	0	0	0	1	0
9.neg.1.A.SSS	0	0	0	0	0	1	0
9.neg.neg.B1.SSR	0	0	0	0	0	1	0
24.neg.1.A.RSR	0	0	0	0	0	2	0
neg.neg.52.A.SSR	0	0	0	0	0	2	0
24.neg.neg.A.SSR	0	0	0	0	0	3	0
1.neg.1.B2.SRS	0	0	0	0	0	0	1
1.neg.1.B2.SSR	0	0	0	0	0	0	1
1.neg.1.D.SSR	0	0	0	0	0	0	1
1.neg.neg.B1.SRS	0	0	0	0	0	0	1
1.neg.neg.B2.RSR	0	0	0	0	0	0	1
117.neg.1.B1.RSS	0	0	0	0	0	0	1
14.neg.1.D.SSR	0	0	0	0	0	0	1
14.neg.neg.B2.RSR	0	0	0	0	0	0	1
14.neg.neg.B2.RSS	0	0	0	0	0	0	1
15.neg.1.A.RRS	0	0	0	0	0	0	1
15.neg.1.B2.RRR	0	0	0	0	0	0	1
15.neg.1.B2.RRS	0	0	0	0	0	0	1
15.neg.52.B1.RSS	0	0	0	0	0	0	1
15.neg.neg.A.RRS	0	0	0	0	0	0	1
15.neg.neg.B1.SSR	0	0	0	0	0	0	1
15.neg.neg.B2.RRS	0	0	0	0	0	0	1
15.neg.neg.B2.SRS	0	0	0	0	0	0	1
2.neg.neg.B1.SSR	0	0	0	0	0	0	1
24.neg.neg.D.SSS	0	0	0	0	0	0	1
27.neg.neg.B2.RSS	0	0	0	0	0	0	1
27.neg.neg.B2.SSR	0	0	0	0	0	0	1
3.neg.neg.B1.SSS	0	0	0	0	0	0	1
32.neg.1.B1.RSS	0	0	0	0	0	0	1
32.neg.neg.B1.RSS	0	0	0	0	0	0	1
55.neg.1.A.RSR	0	0	0	0	0	0	1
55.neg.neg.A.SSR	0	0	0	0	0	0	1
79.neg.1.D.RSS	0	0	0	0	0	0	1
79.neg.neg.B2.RRS	0	0	0	0	0	0	1
8.neg.1.B1.RSS	0	0	0	0	0	0	1
9.neg.neg.B2.SSR	0	0	0	0	0	0	1
neg.12.neg.B2.SSS	0	0	0	0	0	0	1
neg.neg.52.B1.RSS	0	0	0	0	0	0	1
neg.neg.52.D.RSR	0	0	0	0	0	0	1
neg.neg.52c.A.RSS	0	0	0	0	0	0	1
neg.neg.52c.D.SSS	0	0	0	0	0	0	1
15.neg.1.B2.RSR	0	0	0	0	0	0	2
15.neg.1.D.RRS	0	0	0	0	0	0	2
15.neg.neg.B2.RSR	0	0	0	0	0	0	2
55.neg.neg.A.RSS	0	0	0	0	0	0	2
1.neg.1.B2.RSS	0	0	0	0	0	0	3

## Sheet: GenCipChl
Type	Cases	Chicken	Dog	Horse	Cattle	Pig	Nosocomial
1.neg.1.B1.SSS	1	0	0	0	0	3	2
1.neg.1.B2.SRS	1	0	0	0	0	0	0
1.neg.1.B2.SSS	1	0	0	0	0	0	6
1.neg.1.D.RRR	1	0	3	0	2	0	1
1.neg.1.D.RSS	1	0	0	1	0	0	1
1.neg.neg.A.RSR	1	0	0	2	3	3	0
1.neg.neg.A.SSR	1	0	0	0	1	2	0
1.neg.neg.B1.RSR	1	0	0	6	1	0	0
14.neg.neg.A.RRS	1	0	0	0	0	1	0
14.neg.neg.B1.SSS	1	0	0	0	1	0	1
14.neg.neg.B2.SRS	1	0	0	0	0	0	3
14.neg.neg.B2.SSS	1	0	0	0	0	0	2
14.neg.neg.D.RRR	1	0	0	0	0	0	1
14.neg.neg.D.SRS	1	0	0	0	0	0	1
14.neg.neg.D.SSR	1	0	0	0	0	0	0
15.2.neg.A.SSS	1	0	0	0	0	0	0
15.neg.1.A.RRR	1	0	1	0	0	0	1
15.neg.1.A.RRS	1	0	0	1	0	0	0
15.neg.1.A.SSR	1	0	0	0	0	0	0
15.neg.1.B1.SSS	1	0	0	0	0	0	1
15.neg.1.B2.RSS	1	0	0	0	0	0	1
15.neg.1.B2.SRS	1	0	0	0	0	0	5
15.neg.1.B2.SSR	1	0	0	0	0	0	1
15.neg.1.D.RRS	1	0	1	0	0	0	4
15.neg.1.D.RSS	1	0	0	0	0	0	0
15.neg.neg.A.RSR	1	0	0	0	1	0	0
15.neg.neg.A.SSR	1	0	0	0	0	0	0
15.neg.neg.D.RRR	1	0	1	0	0	0	3
15.neg.neg.D.RRS	1	0	1	0	1	0	2
15.neg.neg.D.SSR	1	0	0	0	0	0	0
2.neg.neg.A.SSR	1	0	0	0	0	0	0
27.neg.neg.B2.SSS	1	0	0	0	0	0	0
3.neg.1.A.SRS	1	0	0	0	0	0	0
3.neg.1.D.SSR	1	0	0	0	0	0	0
3.neg.neg.A.SSS	1	0	0	0	0	0	0
3.neg.neg.B2.SRR	1	0	0	0	0	0	0
3.neg.neg.D.RSR	1	0	0	0	0	0	0
3.neg.neg.D.RSS	1	0	0	0	0	0	0
3.neg.neg.D.SSR	1	0	0	0	0	0	0
32.neg.neg.A.SRS	1	0	0	0	0	0	0
55.neg.1.B2.SSS	1	0	0	0	0	0	0
9.neg.1.D.SSS	1	0	0	0	0	0	0
neg.12.1.A.SRS	1	0	0	0	0	0	0
neg.12.1.D.SRS	1	1	0	0	0	0	0
neg.12.neg.B1.RSS	1	0	0	0	0	0	0
neg.12.neg.B1.SSS	1	1	0	0	0	0	0
neg.12.neg.D.SSS	1	2	0	0	0	1	0
neg.neg.52.A.SRS	1	0	0	0	0	0	0
neg.neg.52.B1.SSS	1	1	0	0	0	4	0
neg.neg.52.D.SSR	1	0	0	0	0	0	0
1.neg.1.B1.RSR	2	0	0	4	0	0	0
1.neg.1.D.SSS	2	0	0	0	1	1	2
14.neg.1.A.RRR	2	0	0	0	2	0	0
14.neg.1.A.SSS	2	0	0	0	0	0	0
14.neg.neg.A.SSS	2	0	0	0	1	0	0
14.neg.neg.D.RSS	2	0	0	0	0	0	0
15.neg.1.B2.SRR	2	0	0	0	0	0	4
15.neg.1.B2.SSS	2	0	0	0	0	0	0
15.neg.neg.A.RRR	2	2	0	0	15	3	5
15.neg.neg.A.RSS	2	0	0	1	0	0	1
15.neg.neg.D.SRS	2	0	0	0	0	0	3
15.neg.neg.D.SSS	2	0	0	0	1	0	2
3.neg.1.D.SRS	2	0	0	0	0	0	0
3.neg.1.D.SSS	2	0	0	0	0	0	0
neg.neg.52.A.SSS	2	8	0	0	0	0	0
1.neg.neg.A.SRS	3	2	0	0	0	3	3
1.neg.neg.B1.SSS	3	6	0	1	23	27	10
1.neg.neg.B2.SSS	3	3	0	0	1	1	4
1.neg.neg.D.RSS	3	0	1	0	2	0	2
14.neg.1.D.RSS	3	0	0	0	0	0	1
14.neg.neg.D.RSR	3	0	0	0	0	0	1
15.neg.1.A.RSR	3	0	0	0	0	0	0
15.neg.1.D.SRS	3	0	0	0	0	0	0
15.neg.neg.B1.SSS	3	0	0	1	2	0	0
15.neg.neg.B2.SRR	3	0	0	0	0	0	9
15.neg.neg.B2.SRS	3	0	0	0	0	0	20
15.neg.neg.D.SRR	3	0	0	0	1	0	2
15.neg.1.D.SRR	4	0	0	0	0	0	0
15.neg.neg.A.SRR	4	0	0	0	0	1	4
1.neg.1.A.SSS	5	1	0	0	2	5	3
14.neg.1.D.SSS	5	0	0	0	0	0	0
14.neg.neg.D.SSS	5	0	0	0	0	1	1
15.neg.1.D.SSS	5	0	0	0	0	0	1
15.neg.neg.A.SRS	5	0	0	0	7	6	1
15.neg.1.A.SRS	6	0	0	0	0	0	0
15.neg.neg.A.SSS	6	0	0	0	1	0	0
15.neg.1.A.SSS	7	0	0	0	0	0	0
15.neg.1.D.SSR	7	0	0	0	0	0	0
27.neg.neg.B2.SRS	7	0	0	0	0	0	2
15.neg.1.A.SRR	8	0	0	0	0	0	1
1.neg.neg.D.SSS	9	3	0	0	10	6	1
1.neg.neg.A.SSS	14	4	0	0	15	48	5
15.neg.neg.B1.RRR	0	1	3	2	2	0	8
neg.12.1.A.RSS	0	1	0	0	0	0	0
neg.12.1.D.RSS	0	1	0	0	0	1	0
neg.12.neg.A.RSS	0	1	0	0	0	0	0
neg.12.neg.D.RSS	0	1	0	0	0	0	0
neg.2a.1.D.SRS	0	1	0	0	0	0	0
neg.neg.20.B1.SRR	0	1	0	0	0	0	0
neg.neg.20.D.SRS	0	1	0	0	0	0	0
neg.neg.52c.A.SSS	0	1	0	0	0	0	0
neg.neg.52c.B1.SSS	0	2	0	0	0	2	0
neg.2a.1.B1.RSS	0	4	0	0	0	0	0
neg.neg.52.D.SRS	0	4	0	0	0	0	0
1.neg.1.B1.RRR	0	0	1	1	0	0	1
1.neg.neg.B1.RRS	0	0	1	0	3	2	4
1.neg.neg.B1.RSS	0	0	1	3	10	4	4
14.neg.1.D.RRS	0	0	1	0	0	0	0
15.neg.1.B1.RRS	0	0	1	3	0	0	2
15.neg.190.B1.RRR	0	0	1	0	0	0	0
15.neg.neg.B1.SRS	0	0	1	0	0	0	1
15.neg.neg.B2.RRS	0	0	1	0	0	0	9
15.neg.1.B1.RRR	0	0	2	6	2	0	1
1.neg.1.B1.RRS	0	0	4	5	0	0	5
15.neg.neg.B1.RRS	0	0	4	3	3	1	1
1.neg.1.A.RSR	0	0	0	1	1	0	0
1.neg.1.B1.RSS	0	0	0	1	1	2	6
1.neg.1.B1.SSR	0	0	0	1	0	0	0
1.neg.1.D.RSR	0	0	0	1	0	0	1
1.neg.neg.A.RRR	0	0	0	1	6	2	2
1.neg.neg.A.RSS	0	0	0	1	3	3	0
15.neg.1.B1.RSS	0	0	0	1	0	0	2
15.neg.neg.B1.RSS	0	0	0	1	0	0	1
15.neg.neg.D.RSS	0	0	0	1	0	0	2
2.neg.1.B1.RRS	0	0	0	1	0	0	0
2.neg.1.D.RRR	0	0	0	1	0	0	0
2.neg.neg.A.RSS	0	0	0	1	1	0	0
2.neg.neg.B1.RRR	0	0	0	1	0	0	0
2.neg.neg.B1.RSR	0	0	0	1	0	0	0
2.neg.neg.D.RSS	0	0	0	1	0	0	0
79.neg.1.B1.RSS	0	0	0	1	0	0	0
9.neg.1.B1.RSS	0	0	0	1	0	0	0
97.neg.1.A.RSR	0	0	0	1	0	0	0
1.neg.1.B2.RSR	0	0	0	2	0	0	0
2.neg.1.A.RSS	0	0	0	2	0	0	0
97.neg.1.B1.RRR	0	0	0	2	0	0	0
15.neg.1.B1.RSR	0	0	0	3	2	0	0
2.neg.1.B1.RRR	0	0	0	3	0	0	0
2.neg.1.B1.RSS	0	0	0	4	0	0	0
15.neg.1.D.RRR	0	0	0	7	0	0	6
1.neg.1.A.SRS	0	0	0	0	1	0	2
1.neg.1.B2.RRR	0	0	0	0	1	0	0
1.neg.1.D.SRS	0	0	0	0	1	0	0
1.neg.neg.B1.SSR	0	0	0	0	1	0	0
1.neg.neg.D.RSR	0	0	0	0	1	0	0
14.neg.neg.A.RSR	0	0	0	0	1	0	0
14.neg.neg.B1.RSR	0	0	0	0	1	0	0
15.neg.1.B1.SRS	0	0	0	0	1	0	0
2.neg.neg.A.SSS	0	0	0	0	1	0	0
2.neg.neg.D.RSR	0	0	0	0	1	0	0
2.neg.neg.D.SSS	0	0	0	0	1	0	0
neg.12.1.B1.RRS	0	0	0	0	1	1	0
1.neg.neg.A.RRS	0	0	0	0	2	1	0
1.neg.neg.D.SRS	0	0	0	0	2	0	2
14.neg.neg.A.RSS	0	0	0	0	2	0	0
1.neg.neg.B1.SRR	0	0	0	0	3	1	0
2.neg.neg.A.RSR	0	0	0	0	4	0	0
15.neg.neg.A.RRS	0	0	0	0	5	0	2
1.neg.neg.D.RRR	0	0	0	0	7	0	0
1.neg.neg.B1.RRR	0	0	0	0	8	1	0
14.neg.neg.A.RRR	0	0	0	0	10	3	0
1.neg.135.B2.RSS	0	0	0	0	0	1	0
1.neg.neg.B2.RSS	0	0	0	0	0	1	3
15.neg.neg.B1.RSR	0	0	0	0	0	1	0
24.neg.neg.A.RRS	0	0	0	0	0	1	0
24.neg.neg.A.SRS	0	0	0	0	0	1	0
79.neg.1.A.RSS	0	0	0	0	0	1	0
9.neg.1.A.SSS	0	0	0	0	0	1	0
9.neg.neg.B1.SSR	0	0	0	0	0	1	0
24.neg.1.A.RRR	0	0	0	0	0	2	0
neg.neg.52.A.SSR	0	0	0	0	0	2	0
24.neg.neg.A.SRR	0	0	0	0	0	3	0
1.neg.neg.B1.SRS	0	0	0	0	0	4	3
1.neg.1.A.RSS	0	0	0	0	0	5	2
1.neg.1.B1.SRS	0	0	0	0	0	0	1
1.neg.1.B2.RSS	0	0	0	0	0	0	1
1.neg.1.B2.SRR	0	0	0	0	0	0	1
1.neg.1.D.SSR	0	0	0	0	0	0	1
1.neg.neg.B2.RRR	0	0	0	0	0	0	1
1.neg.neg.B2.SRS	0	0	0	0	0	0	1
1.neg.neg.B2.SSR	0	0	0	0	0	0	1
1.neg.neg.D.RRS	0	0	0	0	0	0	1
1.neg.neg.D.SRR	0	0	0	0	0	0	1
117.neg.1.B1.RSS	0	0	0	0	0	0	1
14.neg.1.B1.RRR	0	0	0	0	0	0	1
14.neg.1.D.SRR	0	0	0	0	0	0	1
14.neg.neg.B2.RRR	0	0	0	0	0	0	1
14.neg.neg.B2.RRS	0	0	0	0	0	0	1
15.neg.1.A.RSS	0	0	0	0	0	0	1
15.neg.52.B1.RRS	0	0	0	0	0	0	1
15.neg.neg.B1.SRR	0	0	0	0	0	0	1
15.neg.neg.B2.RSS	0	0	0	0	0	0	1
15.neg.neg.D.RSR	0	0	0	0	0	0	1
2.neg.1.A.SRR	0	0	0	0	0	0	1
2.neg.1.B1.SRS	0	0	0	0	0	0	1
2.neg.neg.A.RRR	0	0	0	0	0	0	1
2.neg.neg.B1.SSR	0	0	0	0	0	0	1
24.neg.neg.D.SSS	0	0	0	0	0	0	1
27.neg.neg.B2.RRS	0	0	0	0	0	0	1
27.neg.neg.B2.SRR	0	0	0	0	0	0	1
3.neg.neg.B1.SRS	0	0	0	0	0	0	1
3.neg.neg.B2.SSS	0	0	0	0	0	0	1
32.neg.1.B1.RSS	0	0	0	0	0	0	1
55.neg.1.A.RRR	0	0	0	0	0	0	1
55.neg.neg.A.RRS	0	0	0	0	0	0	1
55.neg.neg.A.RSS	0	0	0	0	0	0	1
55.neg.neg.A.SRR	0	0	0	0	0	0	1
79.neg.1.D.RRS	0	0	0	0	0	0	1
79.neg.neg.B2.RRS	0	0	0	0	0	0	1
8.neg.1.B1.RRS	0	0	0	0	0	0	1
9.neg.neg.B2.SSR	0	0	0	0	0	0	1
neg.12.1.A.RRS	0	0	0	0	0	0	1
neg.12.neg.B2.SRS	0	0	0	0	0	0	1
neg.12.neg.B2.SSS	0	0	0	0	0	0	1
neg.neg.52.B1.RRS	0	0	0	0	0	0	1
neg.neg.52.D.RSR	0	0	0	0	0	0	1
neg.neg.52c.A.RRS	0	0	0	0	0	0	1
neg.neg.52c.A.SRS	0	0	0	0	0	0	1
neg.neg.52c.B1.RRS	0	0	0	0	0	0	1
neg.neg.52c.D.SSS	0	0	0	0	0	0	1
1.neg.1.B2.SSR	0	0	0	0	0	0	2
15.neg.neg.B2.RRR	0	0	0	0	0	0	2
3.neg.neg.D.RRR	0	0	0	0	0	0	2
32.neg.neg.B1.RRS	0	0	0	0	0	0	2
1.neg.1.B2.RRS	0	0	0	0	0	0	3
15.neg.1.B2.RRR	0	0	0	0	0	0	3
15.neg.1.B2.RRS	0	0	0	0	0	0	4

## Sheet: ErtCipChl
Type	Cases	Chicken	Dog	Horse	Cattle	Pig	Nosocomial
1.neg.1.B1.SSS	1	0	0	1	0	3	0
1.neg.1.B2.SRS	1	0	0	0	0	0	1
1.neg.1.B2.SSS	1	0	0	0	0	0	3
1.neg.1.D.RRS	1	0	3	0	2	0	1
1.neg.1.D.RSR	1	0	0	0	0	0	0
1.neg.neg.A.RSS	1	0	0	3	6	6	0
1.neg.neg.B1.RSS	1	0	1	9	11	4	4
1.neg.neg.D.RSR	1	0	0	0	0	0	0
14.neg.1.D.RSR	1	0	0	0	0	0	0
14.neg.neg.A.RRS	1	0	0	0	10	4	0
14.neg.neg.B1.SSS	1	0	0	0	1	0	1
14.neg.neg.B2.SRS	1	0	0	0	0	0	1
14.neg.neg.B2.SSS	1	0	0	0	0	0	2
14.neg.neg.D.RRS	1	0	0	0	0	0	0
14.neg.neg.D.SRS	1	0	0	0	0	0	1
15.2.neg.A.SSS	1	0	0	0	0	0	0
15.neg.1.A.SRR	1	0	0	0	0	0	0
15.neg.1.A.SSR	1	0	0	0	0	0	0
15.neg.1.B1.SSS	1	0	0	0	0	0	1
15.neg.1.B2.RSS	1	0	0	0	0	0	0
15.neg.1.D.RRS	1	0	1	6	0	0	6
15.neg.1.D.RSS	1	0	0	0	0	0	0
15.neg.neg.A.RRR	1	0	0	0	0	0	2
15.neg.neg.A.RRS	1	2	0	0	20	3	4
15.neg.neg.A.SRR	1	0	0	0	0	0	0
15.neg.neg.A.SSR	1	0	0	0	0	0	0
2.neg.neg.A.SSS	1	0	0	0	1	0	0
27.neg.neg.B2.SSS	1	0	0	0	0	0	0
3.neg.1.A.SRS	1	0	0	0	0	0	0
3.neg.neg.A.SSS	1	0	0	0	0	0	0
3.neg.neg.B2.SRS	1	0	0	0	0	0	0
3.neg.neg.D.SSS	1	0	0	0	0	0	0
32.neg.neg.A.SRS	1	0	0	0	0	0	0
55.neg.1.B2.SSS	1	0	0	0	0	0	0
9.neg.1.D.SSS	1	0	0	0	0	0	0
neg.12.1.A.SRS	1	0	0	0	0	0	0
neg.12.1.D.SRS	1	1	0	0	0	0	0
neg.12.neg.B1.RSS	1	0	0	0	0	0	0
neg.12.neg.B1.SSS	1	1	0	0	0	0	0
neg.12.neg.D.SSS	1	2	0	0	0	1	0
neg.neg.52.A.SRS	1	0	0	0	0	0	0
neg.neg.52.B1.SSS	1	1	0	0	0	4	0
neg.neg.52.D.SSS	1	0	0	0	0	0	0
1.neg.1.B1.RSS	2	0	0	5	1	2	6
1.neg.1.D.SSS	2	0	0	0	1	1	3
1.neg.neg.D.RSS	2	0	1	0	3	0	1
14.neg.1.A.RRS	2	0	0	0	2	0	0
14.neg.1.A.SSS	2	0	0	0	0	0	0
14.neg.1.D.RSS	2	0	0	0	0	0	1
14.neg.neg.A.SSS	2	0	0	0	1	0	0
15.neg.1.A.RRS	2	0	1	1	0	0	1
15.neg.neg.D.RRS	2	0	1	0	1	0	3
3.neg.1.D.SRS	2	0	0	0	0	0	0
3.neg.neg.D.RSS	2	0	0	0	0	0	0
neg.neg.52.A.SSS	2	8	0	0	0	2	0
1.neg.neg.A.SRS	3	2	0	0	0	3	1
1.neg.neg.B1.SSS	3	6	0	1	24	27	6
1.neg.neg.B2.SSS	3	3	0	0	1	1	3
15.neg.1.A.RSS	3	0	0	0	0	0	0
15.neg.1.B2.SRS	3	0	0	0	0	0	7
15.neg.1.B2.SSS	3	0	0	0	0	0	1
15.neg.neg.A.RSS	3	0	0	1	1	0	0
15.neg.neg.B1.SSS	3	0	0	1	2	0	0
15.neg.neg.D.SSS	3	0	0	0	1	0	1
3.neg.1.D.SSS	3	0	0	0	0	0	0
1.neg.1.A.SSS	5	1	0	0	2	5	2
14.neg.1.D.SSS	5	0	0	0	0	0	0
14.neg.neg.D.RSS	5	0	0	0	0	0	1
15.neg.neg.D.SRS	5	0	0	0	1	0	4
14.neg.neg.D.SSS	6	0	0	0	0	1	1
15.neg.neg.A.SSS	6	0	0	0	1	0	0
15.neg.neg.B2.SRS	6	0	0	0	0	0	23
15.neg.1.A.SSS	7	0	0	0	0	0	0
15.neg.1.D.SRS	7	0	0	0	0	0	0
27.neg.neg.B2.SRS	7	0	0	0	0	0	2
15.neg.neg.A.SRS	8	0	0	0	7	7	5
1.neg.neg.D.SSS	9	3	0	0	10	6	1
15.neg.1.D.SSS	12	0	0	0	0	0	1
15.neg.1.A.SRS	13	0	0	0	0	0	1
1.neg.neg.A.SSS	15	4	0	0	16	49	3
15.neg.neg.B1.RRS	0	1	6	5	5	1	9
neg.12.1.A.RSS	0	1	0	0	0	0	0
neg.12.1.D.RSS	0	1	0	0	0	1	0
neg.12.neg.A.RSS	0	1	0	0	0	0	0
neg.12.neg.D.RSS	0	1	0	0	0	0	0
neg.2a.1.D.SRS	0	1	0	0	0	0	0
neg.neg.20.B1.SRS	0	1	0	0	0	0	0
neg.neg.20.D.SRS	0	1	0	0	0	0	0
neg.neg.52c.A.SSS	0	1	0	0	0	0	0
neg.neg.52c.B1.SSS	0	2	0	0	0	2	0
neg.2a.1.B1.RSS	0	4	0	0	0	0	0
neg.neg.52.D.SRS	0	4	0	0	0	0	0
1.neg.neg.B1.RRS	0	0	1	0	11	3	4
14.neg.1.D.RRR	0	0	1	0	0	0	0
15.neg.190.B1.RRS	0	0	1	0	0	0	0
15.neg.neg.B1.RRR	0	0	1	0	0	0	0
15.neg.neg.B1.SRS	0	0	1	0	0	0	2
15.neg.neg.B2.RRS	0	0	1	0	0	0	10
15.neg.neg.D.RRR	0	0	1	0	0	0	2
15.neg.1.B1.RRS	0	0	3	9	2	0	3
1.neg.1.B1.RRS	0	0	5	6	0	0	5
1.neg.1.A.RSS	0	0	0	1	1	5	1
1.neg.neg.A.RRS	0	0	0	1	8	3	2
15.neg.1.D.RRR	0	0	0	1	0	0	3
15.neg.neg.B1.RSS	0	0	0	1	0	1	1
15.neg.neg.D.RSS	0	0	0	1	0	0	3
2.neg.1.D.RRS	0	0	0	1	0	0	0
2.neg.neg.A.RSS	0	0	0	1	5	0	0
2.neg.neg.B1.RRS	0	0	0	1	0	0	0
2.neg.neg.B1.RSS	0	0	0	1	0	0	0
2.neg.neg.D.RSS	0	0	0	1	1	0	0
79.neg.1.B1.RSS	0	0	0	1	0	0	0
9.neg.1.B1.RSS	0	0	0	1	0	0	0
97.neg.1.A.RSS	0	0	0	1	0	0	0
1.neg.1.B2.RSS	0	0	0	2	0	0	0
1.neg.1.D.RSS	0	0	0	2	0	0	1
2.neg.1.A.RSS	0	0	0	2	0	0	0
97.neg.1.B1.RRS	0	0	0	2	0	0	0
15.neg.1.B1.RSS	0	0	0	4	2	0	2
2.neg.1.B1.RRS	0	0	0	4	0	0	0
2.neg.1.B1.RSS	0	0	0	4	0	0	0
1.neg.1.A.SRS	0	0	0	0	1	0	2
1.neg.1.B2.RRS	0	0	0	0	1	0	3
1.neg.1.D.SRS	0	0	0	0	1	0	0
14.neg.neg.B1.RSS	0	0	0	0	1	0	0
15.neg.1.B1.SRS	0	0	0	0	1	0	0
2.neg.neg.D.SSS	0	0	0	0	1	0	0
neg.12.1.B1.RRS	0	0	0	0	1	1	0
1.neg.neg.D.SRS	0	0	0	0	2	0	2
1.neg.neg.B1.SRS	0	0	0	0	3	5	2
14.neg.neg.A.RSS	0	0	0	0	3	0	0
1.neg.neg.D.RRS	0	0	0	0	7	0	1
1.neg.135.B2.RSS	0	0	0	0	0	1	0
1.neg.neg.A.SSR	0	0	0	0	0	1	0
1.neg.neg.B2.RSS	0	0	0	0	0	1	3
24.neg.neg.A.RRS	0	0	0	0	0	1	0
79.neg.1.A.RSS	0	0	0	0	0	1	0
9.neg.1.A.SSS	0	0	0	0	0	1	0
9.neg.neg.B1.SSS	0	0	0	0	0	1	0
24.neg.1.A.RRS	0	0	0	0	0	2	0
24.neg.neg.A.SRS	0	0	0	0	0	4	0
1.neg.1.B1.SRS	0	0	0	0	0	0	1
1.neg.1.B2.SSR	0	0	0	0	0	0	1
1.neg.neg.A.SRR	0	0	0	0	0	0	1
1.neg.neg.B1.SRR	0	0	0	0	0	0	1
1.neg.neg.B2.RRS	0	0	0	0	0	0	1
1.neg.neg.B2.SRS	0	0	0	0	0	0	1
117.neg.1.B1.RSS	0	0	0	0	0	0	1
14.neg.1.B1.RRS	0	0	0	0	0	0	1
14.neg.1.D.SRS	0	0	0	0	0	0	1
15.neg.1.A.RSR	0	0	0	0	0	0	1
15.neg.1.B2.RRR	0	0	0	0	0	0	1
15.neg.1.B2.RSR	0	0	0	0	0	0	1
15.neg.52.B1.RRS	0	0	0	0	0	0	1
15.neg.neg.A.RSR	0	0	0	0	0	0	1
15.neg.neg.B2.RRR	0	0	0	0	0	0	1
15.neg.neg.B2.SRR	0	0	0	0	0	0	1
2.neg.neg.A.RRS	0	0	0	0	0	0	1
2.neg.neg.B1.SSS	0	0	0	0	0	0	1
24.neg.neg.D.SSS	0	0	0	0	0	0	1
27.neg.neg.B2.RRS	0	0	0	0	0	0	1
3.neg.neg.B1.SRS	0	0	0	0	0	0	1
32.neg.1.B1.RSS	0	0	0	0	0	0	1
32.neg.neg.B1.RRS	0	0	0	0	0	0	1
55.neg.1.A.RRS	0	0	0	0	0	0	1
55.neg.neg.A.RRS	0	0	0	0	0	0	1
55.neg.neg.A.RSS	0	0	0	0	0	0	1
55.neg.neg.A.SRS	0	0	0	0	0	0	1
79.neg.1.D.RRS	0	0	0	0	0	0	1
79.neg.neg.B2.RRR	0	0	0	0	0	0	1
8.neg.1.B1.RRS	0	0	0	0	0	0	1
9.neg.neg.B2.SSS	0	0	0	0	0	0	1
neg.12.neg.B2.SRS	0	0	0	0	0	0	1
neg.neg.52.B1.RRS	0	0	0	0	0	0	1
neg.neg.52.D.RSS	0	0	0	0	0	0	1
neg.neg.52c.A.RRS	0	0	0	0	0	0	1
neg.neg.52c.A.SRS	0	0	0	0	0	0	1
neg.neg.52c.D.SSS	0	0	0	0	0	0	1
14.neg.neg.B2.RRS	0	0	0	0	0	0	2
3.neg.neg.D.RRS	0	0	0	0	0	0	2
15.neg.1.B2.RRS	0	0	0	0	0	0	5

[truncated: 1 more sheets: ARP patterns]
